# Supplementary material for: Qualified Biolayer Interferometry Avidity Measurements Distinguish the Heterogeneity of Antibody Interactions with Plasmodium falciparum Circumsporozoite Protein Antigens
Source: J Immunol. 2018 Jul 13;201(4):1315–26. doi: 10.4049/jimmunol.1800323 (PMC6077849; doi:10.4049/jimmunol.1800323)
Supplement: Data Supplement [file JI_1800323.zip]

Archive with 2 entries (2 files):
- JI_1800323_Supplemental_Figures_1.pdf
- manifest.xml
